# Supplementary material for: CuZn and ZnO Nanoflowers as Nano-Fungicides against Botrytis cinerea and Sclerotinia sclerotiorum: Phytoprotection, Translocation, and Impact after Foliar Application
Source: Materials (Basel). 2021 Dec 10;14(24):7600. doi: 10.3390/ma14247600 (PMC8708589; doi:10.3390/ma14247600)
Supplement: Supplementary file 1 [file materials-14-07600-s001.zip]

Archive with 1 entries (1 files):
- materials-1477283-supplementary.pdf
